# Supplementary material for: Mutation in the intracellular chloride channel CLCC1 associated with autosomal recessive retinitis pigmentosa
Source: PLoS Genet. 2018 Aug 29;14(8):e1007504. doi: 10.1371/journal.pgen.1007504 (PMC6133373; doi:10.1371/journal.pgen.1007504)
Supplement: S1 Table — Autosomal recessive retinitis pigmentosa was analyzed as a fully penetrant trait with an affected allele frequency of 0.00001 and marker allele. (XLSX) [file pgen.1007504.s003.xlsx]

## Sheet: S1 Table
Supplemental Table S1.
Fam 61030
Markers	CM	Mbp	0	0.001	0.01	0.05	0.1	0.2	0.3	0.4	Zmax	θmax
D1S206	137.6	101.22	-∞	1.84	2.75	3.07	2.9	2.22	1.41	0.59	3.07	0.05
D1S2896	137.3	101.51	-∞	-0.12	1.77	2.77	2.86	2.37	1.58	0.71	2.87	0.08
D1S2626	139.8	102.53	-0.23	1.13	2.04	2.4	2.28	1.73	1.1	0.49	2.4	0.05
D1S248	143.3	106.61	1.81	3.02	3.88	4.05	3.67	2.56	1.32	0.18	4.09	0.03
D1S2778	145.9	108.51	2.55	2.54	2.49	2.26	1.98	1.41	0.85	0.34	2.55	0
CLCC1 c.75C>A		108.93	8.93	8.91	8.78	8.19	7.43	5.77	3.97	2.04	8.93	0
C1orf194 c.376T>C		109.11	-∞	1.05707	2.88579	3.80819	3.7996	3.10254	2.06012	0.86623	3.8	0.05
D1S2651	146.7	109.66	2.7	4.48	5.35	5.52	5.13	3.97	2.6	1.15	5.57	0.03
D1S457	147.8	110.34	-∞	-10.84	-5.92	-2.5	-1.21	-0.34	-0.21	-0.26	-0.21	0.3
D1S2726	149	110.64	-∞	-9.02	-4.13	-0.98	0.09	0.71	0.67	0.34	0.71	0.2
Fam 61031
Markers	CM	Mbp	0	0.001	0.01	0.05	0.1	0.2	0.3	0.4	Zmax	θmax
D1S206	137.6	101.22	-∞	-1.49	-0.52	0.07	0.23	0.25	0.16	0.06	0.25	0.2
D1S2896	137.3	101.51	-∞	-0.85	0.11	0.64	0.72	0.6	0.36	0.14	0.72	0.1
D1S2626	139.8	102.53	-∞	-0.19	0.76	1.21	1.18	0.81	0.36	0.04	1.23	0.07
D1S248	143.3	106.61	3.47	3.46	3.39	3.06	2.65	1.83	1.03	0.35	3.47	0
D1S2778	145.9	108.51	3.75	3.74	3.67	3.33	2.9	2.01	1.09	0.31	3.75	0
CLCC1 c.75C>A		108.93	4.96	4.95	4.86	4.43	3.89	2.77	1.63	0.58	4.96	0
C1orf194 c.376T>C		109.11	0.751312	0.749531	0.733387	0.659126	0.561703	0.360859	0.175589	0.0446815	0.7	0
D1S2651	146.7	109.66	-∞	1.44	2.35	2.66	2.48	1.8	1.01	0.3	2.66	0.05
D1S457	147.8	110.34	-∞	-1.82	-0.84	-0.23	-0.04	0.04	0.02	-0.02	0.04	0.2
D1S2726	149	110.64	-∞	-3.83	-1.85	-0.58	-0.14	0.13	0.15	0.07	0.15	0.3
Fam 61224
Markers	CM	Mbp	0	0.001	0.01	0.05	0.1	0.2	0.3	0.4	Zmax	θmax
D1S206	137.6	101.22	-∞	-2.88	-0.93	0.25	0.59	0.65	0.46	0.2	0.65	0.2
D1S2896	137.3	101.51	-∞	-3	-1.05	0.13	0.46	0.52	0.36	0.15	0.52	0.2
D1S2626	139.8	102.53	2.33	2.33	2.28	2.09	1.85	1.35	0.86	0.38	2.33	0
D1S248	143.3	106.61	-∞	-0.03	0.91	1.36	1.34	1.02	0.59	0.21	1.38	0.07
D1S2778	145.9	108.51	1.54	1.54	1.51	1.38	1.21	0.86	0.52	0.22	1.54	0
CLCC1 c.75C>A		108.93	3.86	3.86	3.8	3.53	3.18	2.46	1.69	0.88	3.86	0
C1orf194 c.376T>C		109.11	1.01691	1.01413	0.989103	0.877614	0.739182	0.477069	0.256877	0.0975742	1	0
D1S2651	146.7	109.66	-∞	0.31	1.26	1.71	1.69	1.34	0.85	0.33	1.73	0.07
D1S457	147.8	110.34	2.7	2.69	2.64	2.4	1.43	1.05	0.65	0.28	2.7	0
D1S2726	149	110.64	-∞	-0.23	0.72	1.19	1.21	0.93	0.56	0.19	1.22	0.07
Fam 61244
Markers	CM	Mbp	0	0.001	0.01	0.05	0.1	0.2	0.3	0.4	Zmax	θmax
D1S206	137.6	101.22	-∞	-3.54242	-1.57348	-0.316921	0.100798	0.309813	0.244135	0.0886097	0.05	0.09
D1S2896	137.3	101.51	-∞	-3.79541	-1.82512	-0.559566	-0.125212	0.128223	0.115347	0.0191708	0.13	0.2
D1S2626	139.8	102.53	-∞	-3.84534	-1.87581	-0.612755	-0.179098	0.0813046	0.0835285	0.00470543	0.08	0.2
D1S248	143.3	106.61	0.521265	0.522091	0.528589	0.540152	0.523233	0.414915	0.239529	0.0556526	0.54	0.03
D1S2778	145.9	108.51	2.15559	2.15044	2.10401	1.89594	1.63149	1.08469	0.519743	0.0441284	2.16	0
CLCC1 c.75C>A		108.93	2.44217	2.4377	2.39723	2.21253	1.97042	1.44749	0.87569	0.303951	2.44	0
C1orf194 c.376T>C		109.11	-0.266151	-0.264759	-0.252489	-0.203167	-0.151989	-0.077467	-0.031538	-0.00728798	-0.01	0.4
D1S2651	146.7	109.66	2.15559	2.15087	2.10823	1.91427	1.66161	1.12191	0.548256	0.0546761	2.16	0
D1S457	147.8	110.34	2.44218	2.43727	2.39301	2.19421	1.94034	1.41048	0.847738	0.292711	2.44	0
D1S2726	149	110.64	0.779388	0.776846	0.75392	0.651272	0.520973	0.252415	-0.0126152	-0.156162	0.78	0
Fam 61328
Markers	CM	Mbp	0	0.001	0.01	0.05	0.1	0.2	0.3	0.4	Zmax	θmax
D1S206	137.6	101.22	2.45294	2.44794	2.4029	2.20092	1.94504	1.42744	0.914505	0.426682	2.45	0
D1S2896	137.3	101.51	2.45294	2.44794	2.4029	2.20092	1.94504	1.42744	0.914505	0.426682	2.45	0
D1S2626	139.8	102.53	2.45294	2.44794	2.4029	2.20092	1.94505	1.4278	0.916637	0.432002	2.45	0
D1S248	143.3	106.61	2.45294	2.44794	2.4029	2.20092	1.94504	1.42744	0.914505	0.426682	2.45	0
D1S2778	145.9	108.51	1.54991	1.54643	1.51511	1.37489	1.19803	0.845487	0.509202	0.213056	1.54	0
CLCC1 c.75C>A		108.93	2.45294	2.44794	2.4029	2.20092	1.94505	1.4278	0.916637	0.432002	2.45	0
C1orf194 c.376T>C		109.11	0.671685	0.669732	0.652164	0.574511	0.47939	0.303201	0.15995	0.0603771	0.67	0
D1S2651	146.7	109.66	1.39858	1.39575	1.37028	1.25573	1.11032	0.818354	0.535794	0.267586	1.39	0
D1S457	147.8	110.34	1.39858	1.39575	1.37028	1.25573	1.11032	0.818354	0.535794	0.267586	1.39	0
D1S2726	149	110.64	-∞	-0.250813	0.706071	1.21108	1.26492	1.06139	0.732039	0.36593	1.26	0.09
