# Supplementary material for: Mutation in the intracellular chloride channel CLCC1 associated with autosomal recessive retinitis pigmentosa
Source: PLoS Genet. 2018 Aug 29;14(8):e1007504. doi: 10.1371/journal.pgen.1007504 (PMC6133373; doi:10.1371/journal.pgen.1007504)
Supplement: S2 Table — SNP data for markers encompassing the CLCC1 gene indicate that a common founder mutation is responsible for the disease in each family. (XLSX) [file pgen.1007504.s004.xlsx]

## Sheet: S2 Table
Supplemental Table S2.
N	SNP ID	HGVS Names	Allele Frequency	61030	61031	61224	61244	61224
1	rs839854	c.*3535T>G	T(.55)/G(.45)	A	A	A	A	A
2	rs1051868	c.*2396G>A	G(.63)/A(.37)	C	C	C	C	C
3	rs12743716	c.*1642C>T	C(.69)/T(.31)	A	A	A	A	A
4	rs1664415	c.*1343G>A	G(.69)/A(.31)	C	C	C	C	C
5	rs1769740	c.*948C>T	C(.69)/T(.31)	G	G	G	G	G
6	rs168107	c.1104G>T	G(.69)/T(.31)	G	G	G	G	G
7	rs3517	c.1042-626A>G	A(.68)/G(.32)	A	A	A	A	A
8	rs338480	c.1041+38C>T	C(.81)/T(.19)	C	C	C	C	C
9	rs839549	c.796+260A>C	A(.66)/C(.34)	A	A	A	A	A
10	rs338466	c.603A>G	G(.54)/A(.46)	A	A	A	A	A
11	rs3215062	c.562-4delA	A(.52)/-(.48)	A	A	A	A	A
12	rs10776774	c.340-139A>G	A(.51)/G(.49)	A	A	A	A	A
13	rs11102681	c.340-808A>G	A(.51)/G(.49)	A	A	A	A	A
14	rs839543	c.232-117T>C	C(.53)/T(.47)	T	T	T	T	T
15	rs338467	c.231+306T>C	C(.53)/T(.47)	T	T	T	T	T
16	rs839548	c.-1-1129A>G	G(.52)/A(.48)	A	A	A	A	A
17	rs839845	c.-1-5966C>G	G(.62)/C(.38)	C	C	C	C	C
18	rs517013	c.-2+5544A>G	G(.51)/A(.49)	T	T	T	T	T
19	rs12569030	c.-683G>T	C(.54)/T(.46)	A	A	A	A	A
The haplotype frequency for these 3 families obtained by the EM
algorithm as incorporated into the Golden Helix SVS Program
(Bozeman, MT) is less than 0.01, so that they are related with p < 10-8
