# Supplementary material for: Mutation in the intracellular chloride channel CLCC1 associated with autosomal recessive retinitis pigmentosa
Source: PLoS Genet. 2018 Aug 29;14(8):e1007504. doi: 10.1371/journal.pgen.1007504 (PMC6133373; doi:10.1371/journal.pgen.1007504)
Supplement: S3 Table — (XLSX) [file pgen.1007504.s005.xlsx]

## Sheet: S3 Table
Supplemental Table S3
Matrix	Family	Sequence
Lost Binding Sites
V$RXRF	RXR heterodimer binding sites*†	tggGGTCaatccagtcatcatcatg
V$SREB	Sterol regulatory element binding proteins	gatTGACcccacaga
V$ESRR	Estrogen-related receptors*	aagcatgtctgtggGGTCaatcc
V$GLIF	GLI zinc finger family†	ttgaCCCCacagacatg
Gained Binding Site
V$SORY	SOX/SRY-sex/testis determinig and related HMG box factors*†	attgaacccacaGACAtgcttaa
Red bases are changed in the 109492985 G>T sequence variant
Capitalized bases represent the core binding site
*found in nervous system, CNS, and/or neuroglia,
†described as being active in the retina
all found in one or more of adipose tissue, Bone, Connective Tissue,
Digestive System, Ear, Embryonic structures, Endocrine System,
Integumentary System, Leydig cells, Liver, Muscle (skeletal and/or
cardiovascular), Pancreas, Skeleton, Parathyroid, Pituitary, and Thyroid Gland
