# Supplementary material for: Mutation in the intracellular chloride channel CLCC1 associated with autosomal recessive retinitis pigmentosa
Source: PLoS Genet. 2018 Aug 29;14(8):e1007504. doi: 10.1371/journal.pgen.1007504 (PMC6133373; doi:10.1371/journal.pgen.1007504)
Supplement: S4 Table — Allele frequencies of all other identified sequence variants identified excludes them as candidate causes of the disease. (XLSX) [file pgen.1007504.s006.xlsx]

## Sheet: S4 Table
Supplemental Table S4
Gene	location(Mb,GRCh38)	DNA change	Amino acid change	snp	polyphen2	sift	population frequency(Punjabi in Lahore)
WDR47	chr1:109,002,424	c.1255-22G>A		rs184606			1
AKNAD1	chr1:108,852,483	c.182G>A	p.Ser61Asn	rs1277207	benign	tolerated	0.8
AKNAD1	chr1:108,827.293	c.1848C>A	p.Asn616Lys	rs7551421	benign	tolerated	0.52
FNDC7	chr1:108,712,891	c.-43G>T		rs3006864			0.97
FNDC7	chr1:108,717,735	c.83-42G>A		rs4970804			0.66
FNDC7	chr1:108,718,887	c.436A>G	p.lle146Val	rs17553619	benign	tolerated	0.11
FNDC7	chr1:108,722,407	c.671G>T	p.Arg224Leu	rs4423040	benign	tolerated	0.6
FAM102B	chr1:108,628,124	c.557-43C>T		rs2133198			0.83
SLC25A24	chr1:108,182,071	c.311-43C>T		rs491785			0.64
SLC25A24	chr1:108,181,896	c.398+45T>C		rs490680			0.64
